# Supplementary material for: An Infant Formula with Partially Hydrolyzed Whey and Intact Protein Demonstrates Adequate Growth and Safety: A 6-Month Randomized, Triple-Blind, Controlled Trial
Source: Nutrients. 2026 Feb 26;18(5):770. doi: 10.3390/nu18050770 (PMC12986564; doi:10.3390/nu18050770)
Supplement: Supplementary file 1 [file nutrients-18-00770-s001.zip]

Archive with 1 entries (1 files):
- nutrients-4121924-supplementary.pdf
